# Supplementary material for: Associations between future orientation and motivated learning: the roles of AI self-efficacy and intrinsic motivation among Chinese university students
Source: Front Psychiatry. 2026 Jul 15;17:1842858. doi: 10.3389/fpsyt.2026.1842858 (PMC13417096; doi:10.3389/fpsyt.2026.1842858)
Supplement: Supplementary file 1 [file Table1.xlsx]

## Sheet: Sheet1
Supplementary Table S1 Regression Results for the Serial Indirect Effect Model
Predictor	AISE			IM			ML
	β	t	p	β	t	p	β	t	p
Gender	-0.011	-0.246	0.806	-0.042	-1.06	0.29	0.083	2.178	0.03
Age	0.045	0.884	0.377	0.038	0.867	0.386	0.062	1.47	0.142
Major	-0.026	-0.567	0.571	0.046	1.155	0.249	0.015	0.393	0.695
Education level	0.033	0.656	0.512	0.017	0.381	0.704	0.013	0.312	0.755
FO	0.355	7.835	< .001	0.438	10.503	< .001	0.353	7.886	< .001
AISE				0.266	6.375	< .001	0.211	5.053	< .001
IM							0.227	4.89	< .001
R2	0.134			0.359			0.415
F	13.112		< .001	39.561		< .001	42.875		< .001
